# Supplementary material for: Compendium of dyadic behavior change techniques v2.0: results from a Delphi study
Source: Ann Behav Med. 2025 Nov 7;59(1):kaaf080. doi: 10.1093/abm/kaaf080 (PMC12597882; doi:10.1093/abm/kaaf080)
Supplement: kaaf080_Supplementary_Data [file kaaf080_supplementary_data.zip]

Archive with 3 entries (3 files):
- ESM1 CompendiumDBCTs v2.0[AU].docx
- ESM1_CompendiumDBCTs_v2.docx.0
- Suppl.zip
